# Supplementary material for: Psychosocial and behavioural interventions for the negative symptoms of schizophrenia: a systematic review of efficacy meta-analyses
Source: Br J Psychiatry. 2023 Jul;223(1):321–31. doi: 10.1192/bjp.2023.21 (PMC10331321; doi:10.1192/bjp.2023.21)
Supplement: Supplementary file 1 [file S0007125023000211sup001.zip]

Archive with 5 entries (5 files):
- S0007125023000211sup001.docx
- S0007125023000211sup002.docx
- S0007125023000211sup003.docx
- S0007125023000211sup004.docx
- S0007125023000211sup005.docx
